# Supplementary material for: A dual fluorescent-Raman bioorthogonal probe for specific biosynthetic labeling of intracellular gangliosides
Source: Commun Chem. 2025 Oct 3;8:293. doi: 10.1038/s42004-025-01685-x (PMC12494992; doi:10.1038/s42004-025-01685-x)
Supplement: Supplementary file 4 — Supplementary Data 1 [file 42004_2025_1685_MOESM4_ESM.xlsx]

## Sheet: Fig. 1C
9-Iodophenanthrene	10 uM	25 uM	50 uM
Blue/Red nucear dye	MM-JH-2/Red nucear dye	MM-JH-2/Red nucear dye	MM-JH-2/Red nucear dye
0.00192279	0.674732	0.98693	2.10283
0.00275261	0.519918	0.905558	1.49346
0.0121445	0.558439	2.37502	2.09113
0.0115165	0.608037	0.870048	2.59416
0.00727968	0.414711	0.801801	1.24527
0.0134111	0.676714	0.773061	1.49736
0.0168948	0.523408	0.8132	1.32505
0.0190651	0.500389	1.19699	1.13308
0.00440044	0.483161	0.788062	1.37638
0.00677703	0.587808	0.898211	1.46226
0.0159333	0.495375	0.853036	1.31026
0.00698626	0.61041	0.803704	1.19848
0.00371901	0.405827	0.752549	1.74747
0.0404181	0.440837	0.732389	1.04473
0.0192357	0.330756	0.763343	1.55453
0.00539075	0.490003	0.79942	2.49478
0.0151625	0.610227	0.830237	1.27676
0.0195435	0.596111	0.778214	1.26468
0.0159783	0.505622	0.743679	1.37021
0.0153851	0.482088	0.730849	1.52646
0.00328299	0.362922	1.87851	1.63192
0.0204543	0.703688	0.88057	1.38598
0.0261287	0.381376	0.729539	1.67535
0.0259365	0.563911	1.04439	1.3117
0.0275345	0.525976	1.54921	1.30286
0.00400923	0.550708	1.50895	1.33152

## Sheet: Fig 2 B & C
MM-JH-2							ST3GAL5
No siRNA		negative siRNA		50 nM siRNA				Control	Negative	50 nM
MM-JH-2/Red nucear dye		MM-JH-2/Red nucear dye		MM-JH-2/Red nucear dye				1	0.974745	0.731929
1.41757		1.25946		0.744876				1	1.02019	0.698976
1.74393		1.64773		0.702753				1	0.972806	0.729326
1.40713		1.46417		0.789956
2.15373		1.54355		0.701137
2.3753		1.8004		0.786221
1.99605		1.85625		0.748364
1.41183		1.62478		0.611944
1.43125		1.48117		0.664263
1.48101		2.43396		0.755879
1.77419		1.30539		0.859587
2.74718		2.14326		0.817507
1.51567		1.54284		0.800354
1.52208		1.99637		0.684606
2.19754		1.68643		0.621669
1.62235		2.75156		0.864889
1.46916		1.57292		0.801402
1.98597		2.4072		0.780557
1.75932		1.70782		0.743711
1.8159		1.88045		0.745979
1.83535		1.88097		0.863177
1.6308		1.70454		0.699693
1.43285		1.33844		0.930511
1.33067		1.35774		0.742891
1.33023		1.56266		0.733953
2.11069		1.39217		0.835165

## Sheet: Fig. 3B
Pearson's R value
WGA	LAMP1	ConA	Lysotracker
0.24	0.62	0.37	0.83
0.24	0.67	0.46	0.84
0.1	0.67	0.31	0.82
0.35	0.69	0.33	0.76
0.11	0.73	0.09	0.77
0.05	0.75	0.22	0.77
0.29	0.77	0.33	0.79
0.15	0.71	0.28	0.72
0.15	0.67	0.19	0.82
0.17	0.62	0.39	0.84
0.08	0.66	0.29	0.81
0.05	0.67	0.25	0.83
0.03	0.67	0.06	0.8
0.15	0.66	0.22	0.77
0.27	0.6	0.22	0.79
0.02	0.67	0.28	0.81
0.12	0.6	0.11	0.78
0.07	0.65	0.23	0.74
0.05	0.66	0.23	0.78
0.05	0.58	0.25	0.79
0.05	0.7	0.1	0.77
0.26	0.68	0.23	0.78
0.29	0.67	0.17	0.88
0.17	0.69	0.09	0.75
0.1	0.65	0.25	0.78
0.18	0.66	0.55	0.79
0.27	0.57	0.23	0.73
0.26	0.7	0.34	0.79
0.28	0.65	0.12	0.76
0.11	0.68	0.27	0.76
0.01	0.61	0.42	0.8
0.2	0.66	0.11	0.76
0.17	0.53	0.08	0.72
0.22	0.68	0.24	0.71
0.09	0.67	0.43	0.73
0.16	0.72	0.26	0.77
0.04	0.7	0.1	0.74
0.13	0.66	0.18	0.72
0.21	0.59	0.21	0.73
0.31	0.65	0.4	0.77
0.02	0.65	0.32	0.73
0.1	0.7	0.5	0.77
0.02	0.68	0.34	0.77
0.16	0.61	0.11	0.77
0.28	0.64	0.09	0.75
0.06	0.77	0.23	0.74
0.03	0.71	0.1	0.82
0.37	0.67	0.22	0.79
0.12	0.73	0.37	0.75
0.08	0.66	0.44	0.73
0.03	0.66	0.21	0.8
0.15	0.74	0.28	0.71
0.07	0.75	0.18	0.76
0.14	0.64	0.42	0.82
0.1	0.68	0.22	0.81

## Sheet: Fig. 5
MCF7								MCF 10A
	9-Iodophenanthrene	5 uM	10 uM	25 uM					9-Iodophenanthrene	25 uM	50 uM	100 uM
	Blue/Red nucear dye	MM-JH-2/Red nucear dye	MM-JH-2/Red nucear dye	MM-JH-2/Red nucear dye					Blue/Red nucear dye	MM-JH-2/Red nucear dye	MM-JH-2/Red nucear dye	MM-JH-2/Red nucear dye
	0.0218492	0.915039	2.08967	3.30526					0.378489	0.4258	0.437095	0.727538
	0.00298695	1.11181	3.16664	3.17965					0.34911	0.485377	0.603336	0.80532
	0.00650863	0.630424	3.68499	2.57957					0.422175	0.470127	0.442184	0.70435
	0.00311539	0.96289	1.58504	3.5031					0.391485	0.44354	0.409681	0.771644
	0.106324	0.506885	3.55639	6.68925					0.307532	0.456719	0.448628	0.711155
	0.00236712	0.487287	2.05687	4.55334					0.279824	0.665698	0.510555	0.744371
	0.00173913	0.976955	1.24007	1.83539					0.441471	0.385572	0.572365	0.734327
	0.00045786	0.529454	1.73232	3.30847					0.361153	0.375949	0.420425	1.01997
	0.00840571	0.614232	2.01714	3.54278					0.395222	0.456971	0.486258	0.83149
	0.00818859	0.616248	1.45224	2.89251					0.358957	0.527194	0.468391	0.766064
	0.00035965	0.565133	1.49558	3.74908					0.379886	0.408349	0.420941	0.84646
	0.00982002	1.69555	2.52687	3.59874					0.415052	0.42892	0.450195	1.00226
	0.00858436	0.677639	1.81433	4.01014					0.373026	0.453561	0.456047	0.827463
	0.00647709	0.746074	2.69518	4.41753					0.417388	0.45169	0.417921	0.808448
	0.0162428	0.672807	2.93092	4.38346					0.367353	0.498938	0.424107	0.951549
	0.00316252	0.82263	2.45875	6.34267					0.399669	0.395716	0.574296	0.759547
	0.00277309	0.760412	2.05354	6.71033					0.389611	0.369686	0.414683	0.838307
	0.00084989	0.649838	1.37237	1.72111					0.381325	0.395902	0.708204	0.708521
	0.00539425	0.494304	2.44988	2.18705					0.27701	0.3758	0.441722	0.76766
	0.0358116	0.452383	2.44407	3.47879					0.376529	0.468574	0.570371	0.722469
	0.00132441	0.626244	2.07936	3.21266					0.382546	0.412514	0.484899	0.782536
	0.0379054	0.772738	2.50767	1.66227					0.36834	0.390108	0.480809	0.780529
	0.00400476	0.523287	4.60672	2.28595					0.3894	0.407013	0.485256	0.771623
	0.0166023	0.961702	1.79396	5.71477					0.376151	0.402879	0.427484	0.798938
	0.00636548	0.585177	2.64033	3.09334					0.355553	0.37242	0.521202	0.729972
	0.0102216	0.622898	2.00663	3.5663					0.382678	0.573926	0.540112	0.899984
	0.0188031	0.700841	1.38174	3.8905
	0.00150178	0.855696	1.79114	2.42462
	0.00363524	0.705553	1.35615	5.63337
	0.00427396	0.821115	1.92517	5.54816

## Sheet: Fig. 6
			B220_2h							CD4_2h							CD8_2h
MM-JH-2 Concentration (uM)	0	10	25	50	100			0	10	25	50	100			0	10	25	50	100
% of MM-JH-2 positive cells	0	0	1.3	2.9	36.5			0	0	0.4	0.6	9.3			0	0	0.5	0.7	10.3
% of MM-JH-2 positive cells	0	0	0.2	20.9	26.7			0	0	0.1	4	5.1			0	0	0.2	4.7	5.1
% of MM-JH-2 positive cells	0	0	0.1	16.6	34.7			0	0	0	3	6.7			0	0	0.1	3.4	6.9
% of MM-JH-2 positive cells	0	0	0.2	10.3	33			0	0	0.1	1.9	7			0	0	0.2	2.3	7.8
% of MM-JH-2 positive cells	0	0	1.9	15.4	54.4			0	0	0.6	1	13.3			0	0	0.7	1.3	15.7
% of MM-JH-2 positive cells	0	0	0.1	12.3	43.2			0	0	0.1	2.4	8.4			0	0	0.2	2.6	9
			B220_4h							CD4_4h							CD8_4h
MM-JH-2 Concentration (uM)	0	10	25	50	100			0	10	25	50	100			0	10	25	50	100
% of MM-JH-2 positive cells	0	0	0.8	18.1	65.3			0	0	0.5	4.4	13			0	0	0.3	4.5	14.9
% of MM-JH-2 positive cells	0	0	0.8	23.7	49.2			0	0	0.9	4.4	9.1			0	0	0.9	4.6	10
% of MM-JH-2 positive cells	0	0	0.6	10.2	20.6			0	0	0.5	2.5	3.9			0	0	0.4	2.7	4.8
% of MM-JH-2 positive cells	0	0	0.6	19.7	35.5			0	0	0.5	3	5.6			0	0	0.5	3.2	6.3
% of MM-JH-2 positive cells	0	0	0.7	24.6	59.7			0	0	0.8	5.1	14.7			0	0	0.7	5.7	15.4
% of MM-JH-2 positive cells	0	0	4	19.7	68.5			0	0	1.5	5.1	18.6			0	0	1.5	5.6	20.7
