# Supplementary material for: A dual fluorescent-Raman bioorthogonal probe for specific biosynthetic labeling of intracellular gangliosides
Source: Commun Chem. 2025 Oct 3;8:293. doi: 10.1038/s42004-025-01685-x (PMC12494992; doi:10.1038/s42004-025-01685-x)
Supplement: Supplementary file 5 — Supplementary Data 2 [file 42004_2025_1685_MOESM5_ESM.xlsx]

## Sheet: Supplemetary Fig. 3
9-Iodophenanthrene	5 uM	10 uM	25 uM
Blue/Red nucear dye	MM-JH-2/Red nucear dye	MM-JH-2/Red nucear dye	MM-JH-2/Red nucear dye
0.0500044	0.221254	0.570879	2.12367
0.0519083	0.221149	0.583322	0.990682
0.0248355	0.261052	0.447264	1.72867
0.0503263	0.213353	0.734893	1.9172
0.0575951	0.286722	0.567564	1.04397
0.057325	0.315179	0.554565	1.17234
0.0545953	0.296644	0.46032	1.03309
0.0503372	0.287131	0.549427	1.45683
0.0464145	0.382117	0.678301	1.04033
0.0235083	0.202736	0.524794	0.822094
0.0529606	0.203632	0.502898	1.97548
0.0484567	0.28775	0.574385	0.970801
0.0233957	0.230298	0.556246	1.07803
0.0344803	0.453478	0.556085	1.09739
0.0527287	0.310306	0.529349	1.10236
0.073824	0.299601	0.555442	1.30158
0.0443525	0.263434	0.628474	1.02463
0.0533572	0.265497	0.825454	1.04425
0.0561058	0.254202	0.693073	1.50187
0.0322026	0.331937	0.752601	1.64452
0.0389889	0.449484	0.54015	1.09911
0.0464145	0.327617	0.565552	1.28875
0.0622316	0.366781	0.476034	1.2122
0.0371696	0.408475	0.573334	1.35414
0.0325347	0.274654	0.456754	1.13575
0.0573984	0.296812	0.522457	1.12724

## Sheet: Supplemetary Fig. 4
9-Iodophenanthrene	5 uM	10 uM	25 uM
Blue/Red nucear dye	MM-JH-2/Red nucear dye	MM-JH-2/Red nucear dye	MM-JH-2/Red nucear dye
0.0618483	0.412381	0.660136	1.05462
0.0521391	0.480135	0.772628	0.991754
0.0395435	0.409817	0.792069	1.05919
0.0419808	0.442037	0.695216	1.12292
0.0562126	0.434527	0.616483	1.01134
0.0359941	0.392555	0.839443	1.05896
0.034463	0.47989	0.768813	1.04389
0.0448876	0.376933	0.601162	1.03739
0.031784	0.428116	0.780557	0.974808
0.0483081	0.419048	0.629834	0.994637
0.0398742	0.399067	0.608514	1.10163
0.0342872	0.485624	0.639473	1.06004
0.0429229	0.371768	0.784311	0.99958
0.0587464	0.44455	0.630495	0.981137
0.0319916	0.347791	0.680288	0.997742
0.0336001	0.423727	0.625833	0.98834
0.0347091	0.461836	0.850048	0.908191
0.0426111	0.480136	0.772455	1.06187
0.0289116	0.389691	0.639951	1.07552
0.0351944	0.455413	0.721718	0.994245
0.033347	0.481904	0.654457	0.936492
0.0580858	0.405629	0.65596	0.993833
0.0324839	0.45851	0.760972	1.06145
0.0430789	0.47989	0.703532	1.07528
0.0313965	0.452085	0.786366	0.965035
0.0382172	0.468529	0.802033	0.970882

## Sheet: Supplemetary Fig. 5
9-Iodophenanthrene	5 uM	10 uM	25 uM
Blue/Red nucear dye	MM-JH-2/Red nucear dye	MM-JH-2/Red nucear dye	MM-JH-2/Red nucear dye
0.135284	0.637928	0.626431	2.07103
0.135982	0.637134	0.73647	1.81566
0.121748	0.543782	0.59868	1.83164
0.101774	0.570528	0.725987	1.66519
0.168051	0.643596	0.55485	2.14196
0.202187	0.359476	0.771606	1.91235
0.17035	0.550674	0.737137	1.82757
0.120409	0.598274	0.697234	2.2569
0.198115	0.604008	0.747719	1.66523
0.12263	0.664951	0.576983	2.86299
0.175657	0.385011	0.567921	1.70874
0.155759	0.614787	0.53576	2.21834
0.130529	0.550426	0.640746	2.1159
0.166295	0.547243	0.835001	2.12412
0.16721	0.617288	0.747278	2.19457
0.130974	0.664301	0.601671	2.07551
0.194725	0.572316	0.645429	2.38844
0.187353	0.474713	0.690437	2.29353
0.184832	0.591016	0.598976	1.72337
0.301534	0.570322	0.630721	1.90402
0.166092	0.687537	1.06024	1.72076
0.116415	0.472379	0.619079	1.78685
0.145268	0.663628	0.712484	2.7352
0.16246	0.679928	0.694382	2.67351
0.143323	0.550231	0.897927	2.19211
0.174651	0.654463	1.08125	1.69453

## Sheet: Supplemetary Fig. 6
9-Iodophenanthrene	25 uM	50 uM	100 uM
Blue/Red nucear dye	MM-JH-2/Red nucear dye	MM-JH-2/Red nucear dye	MM-JH-2/Red nucear dye
0.0056122	0.55216	1.23035	2.02784
0.000485555	0.64142	0.972616	3.91178
0.0872001	0.446973	0.889076	2.93158
0.000133447	0.606457	1.06702	2.75321
0.000577567	0.501286	1.71836	2.50268
0.000323363	0.6078	1.43562	2.50132
0.000168982	0.566524	1.41384	2.62691
0.0021961	0.342249	1.09032	2.42804
0.000357562	0.511419	1.25283	3.11441
0.000438001	0.459809	1.16656	2.74589
0.000709367	0.509132	1.20313	3.29155
0.00259549	0.443146	1.26169	3.57431
0.00139298	0.514366	1.01127	2.43199
0.000232854	0.481711	1.97446	2.37558
0.00298778	0.415879	2.16252	3.58467
0.00201267	0.43876	1.62203	3.7333
0.00215868	0.358403	1.4425	2.68436
0.00334779	0.472799	1.78447	2.95709
0.00231348	0.541614	2.88025	4.46247
0.00194293	0.501252	1.52328	4.39013
0.00108002	0.343643	1.85169	3.44113
0.00245013	0.577267	1.61749	2.70015
0.00296167	0.500417	2.20717	3.06718
0.0172289	0.543892	1.58377	2.59118
0.0138524	0.443204	1.98116	4.42348

## Sheet: Supplemetary Fig. 7
9-Iodophenanthrene	25 uM	50 uM	100 uM
Blue/Red nucear dye	MM-JH-2/Red nucear dye	MM-JH-2/Red nucear dye	MM-JH-2/Red nucear dye
0.0957022	0.235855	0.464509	1.82495
0.0853056	0.27083	0.316927	2.64677
0.111503	0.208814	0.324681	2.34005
0.113161	0.191527	0.292086	2.09072
0.0531148	0.383989	0.311836	2.15421
0.0934986	0.365805	0.327504	2.39088
0.0947192	0.198822	0.275841	2.97821
0.0858966	0.213771	0.308514	2.30688
0.0965547	0.307994	0.37134	2.12098
0.086202	0.277147	0.283164	1.78405
0.103984	0.267704	0.462279	2.77708
0.100666	0.218766	0.437556	2.40669
0.10398	0.224043	0.544201	2.6934
0.0548175	0.274548	0.386374	2.29765
0.0781724	0.286949	0.345083	2.79097
0.0781316	0.219106	0.373365	2.65894
0.0980156	0.264514	0.339881	1.81404
0.0713209	0.226449	0.57258	1.95973
0.10658	0.204351	0.413203	2.79407
0.103048	0.204377	0.384301	2.85547
0.111878	0.183968	0.277693	1.86291
0.0875387	0.276037	0.354446	2.14169
0.102365	0.245003	0.305479	1.98894
0.103681	0.1923	0.281546	2.56133
0.109082	0.260924	0.28905	2.36412
0.0912061	0.20718	0.305036	2.32069
0.0955964	0.214046	0.323742	2.09757
0.110256	0.357844	0.367544	2.0949
0.101203	0.215286	0.275149	2.83221
0.0921088	0.192693	0.299617	2.28554

## Sheet: Supplemetary Fig. 8
9-Iodophenanthrene	25 uM	50 uM	100 uM
Blue/Red nucear dye	MM-JH-2/Red nucear dye	MM-JH-2/Red nucear dye	MM-JH-2/Red nucear dye
0.127751	0.141614	0.738335	2.45893
0.101799	0.203312	0.539771	2.9382
0.129262	0.182006	0.710485	3.01189
0.111379	0.195223	0.613806	2.30427
0.161947	0.141458	0.65363	3.08836
0.11871	0.175883	0.511233	2.44925
0.113628	0.21636	0.536912	2.50707
0.119012	0.180547	0.507899	3.1198
0.119346	0.203182	0.591096	2.62458
0.101683	0.148718	0.732991	2.76939
0.12019	0.141063	0.577069	3.77692
0.111522	0.169244	0.754277	3.89503
0.12045	0.224752	0.587707	2.66097
0.128428	0.249113	0.69142	4.62927
0.123686	0.162354	0.563946	3.52296
0.120543	0.188191	0.531471	2.47367
0.109854	0.228439	0.830193	3.09766
0.104849	0.212846	0.588752	4.77325
0.117694	0.211446	0.889549	2.36976
0.124805	0.279366	0.550563	3.57149
0.108828	0.184244	0.611475	2.81235
0.119307	0.185042	0.943543	2.75787
0.100923	0.163098	0.700043	3.71384
0.113957	0.261944	0.741241	3.37969
0.100754	0.214348	0.946787	4.27674
0.117258	0.201245	0.628274	3.40121
0.111832	0.231286	0.59736	2.65912
0.12897	0.152976	0.918763	3.25011
0.12478	0.202992	0.553272	2.98815
0.101761	0.161734	0.723568	2.81115

## Sheet: Supplemetary Fig. 10
No GenZ		2uM GenZ		5 uM GenZ
MM-JH-2/Nuclear dye		MM-JH-2/Nuclear dye		MM-JH-2/Nuclear dye
1.44562		0.763086		0.709189
1.91204		0.9628		0.95678
1.42023		0.830682		0.94427
1.76532		0.717791		1.00353
1.48965		0.859592		0.98431
2.00882		0.744979		1.26961
1.58131		0.964956		1.29921
1.65009		0.830682		1.25358
1.57329		0.799429		1.06852
1.81255		0.998319		1.1096
1.79144		0.937072		1.20829
1.71812		1.04513		1.27934
1.35827		0.840722		1.20288
1.51135		0.885842		1.16102
1.50018		0.936124		1.05974
1.58483		0.876998		0.7577
1.55727		0.860539		1.06408
1.99082		0.897508		1.21376
2.03468		0.865759		1.33299
2.02019		1.01141		1.41467
2.03851		0.860915		1.0869
1.96642		0.945773		1.02711
1.98126		0.953681		1.08461
1.7349		0.916848		1.3341
1.80574		0.839064		1.26426

## Sheet: Supplemetary Fig. 11
MM-JH-2							ST3GAL5
No siRNA		10 nM siRNA		25 nM siRNA				Control	10 nM	25 nM
MM-JH-2/Red nucear dye		MM-JH-2/Red nucear dye		MM-JH-2/Red nucear dye				1	0.679291	0.617784
1.01206		0.605512		0.550017				1	0.582569	0.322072
1.24546		0.677272		0.489502				1	0.519545	0.534744
1.30354		0.669185		0.394722
1.11939		0.534285		0.320641
0.968203		0.469334		0.463638
0.812776		0.622266		0.202868
0.923827		0.618599		0.458341
0.82578		0.493466		0.35915
0.981596		0.69069		0.51063
1.05037		0.406243		0.295139
1.31075		0.547924		0.385019
1.24345		0.452534		0.451014
1.23177		0.680036		0.595142
0.980256		0.494047		0.435738
1.64894		0.652535		0.45529
1.20965		0.456751		0.526964
0.951623		0.414874		0.501755
1.03418		0.746039		0.474669
1.00381		0.567633		0.536384
1.16468		0.377622		0.593063
1.70691		0.489195		0.488875
1.00912		0.360694		0.380716
1.03956		0.410154		0.441784
0.954661		0.612084		0.52596
1.0488		0.538589		0.555952

## Sheet: Supplemetary Fig. 13
Bafilomycin A1	0		1nM		2 nM		5 nM
	MM-JH-2/Nuclear dye		MM-JH-2/Nuclear dye		MM-JH-2/Nuclear dye		MM-JH-2/Nuclear dye
	0.916566		1.85936		1.8181		3.53165
	1.08368		2.64479		2.45696		4.87419
	0.950174		3.04611		2.59646		3.81177
	0.873851		2.46709		2.29298		5.56914
	0.816826		2.10265		3.18198		3.34931
	0.890542		1.85364		3.81453		4.94028
	0.894161		2.50648		1.92391		3.21303
	0.971153		2.51015		3.23024		3.99044
	0.997545		2.68922		3.83408		3.52995
	0.993202		2.05918		3.23669		4.25515
	0.905119		1.88072		1.40953		4.88133
	0.804403		1.65716		3.54347		4.05855
	0.957008		2.48785		3.93676		5.37145
	0.807617		2.99878		2.01774		3.69166
	0.8752		1.63721		2.22343		3.71823
	0.833657		1.46751		2.93701		3.22952
	1.02803		2.10216		3.56643		2.2343
	0.754396		2.75455		2.65216		2.74607
	0.973349		1.6392		2.72294		3.38505
	1.00388		1.78725		3.46428		2.8396
	1.23494		2.43629		2.42071		2.74881
	0.863381		3.42102		4.2883		4.6624
	0.838525		1.4375		3.91943		3.9897
	1.01359		2.42151		3.84669		3.11583
	0.901498		1.56688		3.78645		4.38301

## Sheet: Supplemetary Fig. 14
Pearson's R value
Dynamin_WT	Dynamin_K44A	WT_Caveolin
0.58	0.74	0.36
0.36	0.67	0.34
0.47	0.65	0.34
0.34	0.89	0.36
0.48	0.79	0.32
0.48	0.9	0.32
0.36	0.91	0.39
0.42	0.71	0.42
0.43	0.81	0.33
0.39	0.82	0.32
0.4	0.67	0.35
0.48	0.79	0.42
0.42	0.75	0.36
0.41	0.78	0.34
0.39	0.89	0.39
0.36	0.89	0.36
0.39	0.75	0.32
0.61	0.71	0.38
0.54	0.69	0.39
0.41	0.74	0.32

[truncated: 2 more sheets: Supplemetary Fig. 15, Supplemetary Fig. 17]
